# Supplementary material for: Additive Intralesional Interleukin-2 Improves Progression-Free Survival in a Distinct Subgroup of Melanoma Patients with Prior Progression under Immunotherapy
Source: Cancers (Basel). 2022 Jan 21;14(3):540. doi: 10.3390/cancers14030540 (PMC8833633; doi:10.3390/cancers14030540)
Supplement: Supplementary file 1 [file cancers-14-00540-s001.zip]

Archive with 1 entries (1 files):
- cancers-1463269-suppl-final.pdf
